# Supplementary material for: Study on the Effect of Residual Polymer Superplasticizer on the Properties of Graphene–Cement Composites
Source: Polymers (Basel). 2024 Mar 31;16(7):956. doi: 10.3390/polym16070956 (PMC11013087; doi:10.3390/polym16070956)
Supplement: Supplementary file 1 [file polymers-16-00956-s001.zip]

Archive with 1 entries (1 files):
- polymers-2934505-supplementary.pdf
